# Supplementary material for: Genomic Surveillance of SARS-CoV-2 in Healthcare Workers: A Critical Sentinel Group for Monitoring the SARS-CoV-2 Variant Shift
Source: Viruses. 2023 Apr 17;15(4):984. doi: 10.3390/v15040984 (PMC10146896; doi:10.3390/v15040984)
Supplement: Supplementary file 1 [file viruses-15-00984-s001.zip]

Archive with 1 entries (1 files):
- viruses-2341144-supplementary.pdf
